# Supplementary material for: The prevalence of ocular diseases in polish Arabian horses
Source: BMC Vet Res. 2017 Nov 7;13:319. doi: 10.1186/s12917-017-1252-8 (PMC5678559; doi:10.1186/s12917-017-1252-8)
Supplement: Additional file 1: — Raw data. (XLSX 9 kb) [file 12917_2017_1252_MOESM1_ESM.xlsx]

## Sheet: Arkusz1
Horse	Stud farm	Date of birth	sex	ERU
W1	A	1995	s	Yes
M1	A	1993	s	Yes
G1	A	2006	m	Yes
E1	A	1998	m	Yes
P1	A	1996	m	Yes
Z1	A	2009	m	Yes
F1	A	2009	m	Yes
D1	A	2007	m	Yes
W2	A	2000	m	Yes
E2	A	1997	m	Yes
D2	A	2004	m	Yes
F2	A	2004	m	Yes
D3	A	2004	m	Yes
W3	A	2000	m	Yes
F3	A	2010	m	Yes
C1	C	2001	m	Yes
A1	C	2003	m	Yes
P2	C	2003	m	Yes
P3	C	2003	m	Yes
A2	C	1985	s	Yes
B1	C	2007	s	Yes
E3	C	2007	s	Yes
B2	C	2009	m	Yes
B3	C	2009	m	Yes
B4	C	2010	m	Yes
Z2	C	2010	s	Yes
A3	C	2010	s	Yes
B5	C	2007	m	Yes
Z3	C	2008	s	Yes
P4	C	2005	s	Yes
E4	B	1998	m	Yes
E5	B	2000	m	Yes
P5	B	1978	m	Yes
E6	B	1986	m	Yes
